# Supplementary material for: The cypriot blunt-nosed viper Macrovipera lebetinus lebetinus: complete mitochondrial genome revealed by next-generation sequencing
Source: Mitochondrial DNA B Resour. 2025 Aug 23;10(9):852–7. doi: 10.1080/23802359.2025.2546948 (PMC12377087; doi:10.1080/23802359.2025.2546948)
Supplement: suppl_mat_table_S_III.xlsx [file TMDN_A_2546948_SM8758.xlsx]

## Sheet: 56088
Locus	Strand	From	To	Length (bp)	ITG (bp)	Start	Stop	Anti-codon
tRNA-Phe	+	1	63	63	1			GAA
12S rRNA	+	64	972	909	1
tRNA-Val	+	973	1035	63	1			TAC
16S rRNA	+	1036	2515	1480	1
ND1	+	2516	3476	961	1	ATA	T--
tRNA-Ile	+	3477	3538	62	0			GAT
tRNA-Pro	-	3538	3600	63	1			TGG
CR II	+	3601	4621	1021	1
tRNA-Leu2	+	4622	4694	73	1			TAA
tRNA-Gln	-	4695	4764	70	1			TTG
tRNA-Met	+	4765	4827	63	1			CAT
ND2	+	4828	5857	1030	1	ATC	T--
tRNA-Trp	+	5858	5920	63	1			TCA
tRNA-Ala	-	5921	5985	65	1			TGC
tRNA-Asn	-	5986	6057	72	1			GTT
OL	+	6058	6094	37	-2
tRNA-Cys	-	6092	6144	53	1			GCA
tRNA-Tyr	-	6145	6205	61	2			GTA
COXI	+	6207	7808	1602	-9	GTG	AGA
tRNA-Ser2	-	7799	7866	68	1			TGA
tRNA-Asp	+	7867	7930	64	1			GTC
COXII	+	7931	8615	685	1	ATG	T--
tRNA-Lys	+	8616	8678	63	1			TTT
ATPase8	+	8679	8843	165	-9	GTG	TAA
ATPase6	+	8834	9514	681	0	ATG	TAA
COXIII	+	9514	10297	784	1	ATG	T--
tRNA-Gly	+	10298	10357	60	1			TCC
ND3	+	10358	10700	343	1	ATA	T--
tRNA-Arg	+	10701	10763	63	1			TCG
ND4L	+	10764	11054	291	0	ATT	TAA
ND4	+	11054	12391	1338	0	ATG	AGG
tRNA-His	+	12391	12451	61	1			GTG
tRNA-Ser1	+	12452	12507	56	1			GCT
tRNA-Leu1	+	12508	12579	72	1			TAG
ND5	+	12580	14367	1788	-4	ATG	TAA
ND6	-	14363	14881	519	1	ATG	AGG
tRNA-Glu	-	14882	14943	62	1			TTC
Cytb	+	14944	16054	1111	1	ATG	T--
tRNA-Thr	+	16055	16119	65	1			---
CR I	+	16120	17151	1032	0
