# Supplementary material for: The cypriot blunt-nosed viper Macrovipera lebetinus lebetinus: complete mitochondrial genome revealed by next-generation sequencing
Source: Mitochondrial DNA B Resour. 2025 Aug 23;10(9):852–7. doi: 10.1080/23802359.2025.2546948 (PMC12377087; doi:10.1080/23802359.2025.2546948)
Supplement: suppl_mat_table_S_II.xlsx [file TMDN_A_2546948_SM8757.xlsx]

## Sheet: 56087
Locus	Strand	From	To	Length (bp)	ITG (bp)	Start	Stop	Anti-codon
tRNA-Phe	+	1	63	63	1			GAA
12S rRNA	+	64	972	909	1
tRNA-Val	+	973	1035	63	1			TAC
16S rRNA	+	1036	2515	1480	1
ND1	+	2516	3476	961	1	ATA	T--
tRNA-Ile	+	3477	3538	62	0			GAT
tRNA-Pro	-	3538	3600	63	1			TGG
CR II	+	3601	4620	1020	1
tRNA-Leu2	+	4621	4693	73	1			TAA
tRNA-Gln	-	4694	4763	70	1			TTG
tRNA-Met	+	4764	4826	63	1			CAT
ND2	+	4827	5856	1030	1	ATC	T--
tRNA-Trp	+	5857	5919	63	1			TCA
tRNA-Ala	-	5920	5984	65	1			TGC
tRNA-Asn	-	5985	6056	72	1			GTT
OL	+	6057	6093	37	-2
tRNA-Cys	-	6091	6143	53	1			GCA
tRNA-Tyr	-	6144	6204	61	2			GTA
COXI	+	6206	7807	1602	-9	GTG	AGA
tRNA-Ser2	-	7798	7865	68	1			TGA
tRNA-Asp	+	7866	7929	64	1			GTC
COXII	+	7930	8614	685	1	ATG	T--
tRNA-Lys	+	8615	8677	63	1			TTT
ATPase8	+	8678	8842	165	-9	GTG	TAA
ATPase6	+	8833	9513	681	0	ATG	TAA
COXIII	+	9513	10296	784	1	ATG	T--
tRNA-Gly	+	10297	10356	60	1			TCC
ND3	+	10357	10699	343	1	ATA	T--
tRNA-Arg	+	10700	10762	63	1			TCG
ND4L	+	10763	11053	291	0	ATT	TAA
ND4	+	11053	12390	1338	0	ATG	AGG
tRNA-His	+	12390	12450	61	1			GTG
tRNA-Ser1	+	12451	12506	56	1			GCT
tRNA-Leu1	+	12507	12578	72	1			TAG
ND5	+	12579	14366	1788	-4	ATG	TAA
ND6	-	14362	14880	519	1	ATG	AGG
tRNA-Glu	-	14881	14942	62	1			TTC
Cytb	+	14943	16053	1111	1	ATG	T--
tRNA-Thr	+	16054	16120	67	1			---
CR I	+	16121	17152	1032	0
