# Supplementary material for: The cypriot blunt-nosed viper Macrovipera lebetinus lebetinus: complete mitochondrial genome revealed by next-generation sequencing
Source: Mitochondrial DNA B Resour. 2025 Aug 23;10(9):852–7. doi: 10.1080/23802359.2025.2546948 (PMC12377087; doi:10.1080/23802359.2025.2546948)
Supplement: suppl_mat_table_S_I.xlsx [file TMDN_A_2546948_SM8755.xlsx]

## Sheet: Sheet1
Primer Name	Sequence	Primer Type	Target Region
Viper_3632_for	5´-AGTAGACATGGAACTAAAGCCCA-3´	Forward	Control region 1
Viper_16155_for	5´-CACCATTCACAGAAGTAGGACA-3´	Forward	Control region 2
Viper_3632_16155_rev	5´-CGACCAGAAAATGAGGGAAAGA-3´	Reverse	Control region 1 & 2
